# Supplementary material for: Behavioral engagement facilitates auditory neuron responses beyond their receptive fields
Source: PLoS Biol. 2026 Mar 13;24(3):e3003707. doi: 10.1371/journal.pbio.3003707 (PMC13012619; doi:10.1371/journal.pbio.3003707)
Supplement: S2 Data — (XLSX) [file pbio.3003707.s007.xlsx]

## Sheet: 1A
Var1	Spk#1	Spk#2	Spk#3	Spk#4	Spk#5	Spk#6	Spk#7	Spk#8	Spk#9	Spk#10	Spk#11	Spk#12	Spk#13	Spk#14	Spk#15	Spk#16	Spk#17	Spk#18	Spk#19	Spk#20	Spk#21	Spk#22	Spk#23	Spk#24
Trial#1	4.87805	9.7561	4.87805	0	19.5122	4.87805	4.87805	9.7561	4.87805	4.87805	4.87805	4.87805	0	9.7561	9.7561	9.7561	14.6341	19.5122	4.87805	9.7561	4.87805	4.87805	4.87805	4.87805
Trial#2	0	0	0	0	14.6341	9.7561	4.87805	9.7561	4.87805	4.87805	0	4.87805	0	4.87805	14.6341	0	9.7561	19.5122	4.87805	9.7561	0	0	0	4.87805
Trial#3	4.87805	0	0	0	9.7561	9.7561	4.87805	9.7561	4.87805	4.87805	0	0	4.87805	4.87805	4.87805	0	4.87805	14.6341	19.5122	4.87805	0	0	4.87805	0
Trial#4	4.87805	0	0	0	19.5122	9.7561	4.87805	0	4.87805	0	0	4.87805	0	0	14.6341	0	9.7561	24.3902	9.7561	14.6341	0	0	0	0
Trial#5	0	0	0	0	19.5122	4.87805	0	9.7561	4.87805	9.7561	0	4.87805	4.87805	0	9.7561	4.87805	14.6341	19.5122	9.7561	4.87805	0	0	0	4.87805
Trial#6	4.87805	0	0	0	43.9024	4.87805	4.87805	4.87805	4.87805	4.87805	0	4.87805	0	4.87805	9.7561	4.87805	9.7561	14.6341	19.5122	4.87805	4.87805	0	0	4.87805
Trial#7	0	0	0	0	29.2683	4.87805	4.87805	9.7561	4.87805	4.87805	0	0	4.87805	9.7561	4.87805	0	4.87805	14.6341	4.87805	4.87805	0	0	4.87805	4.87805
Trial#8	0	0	0	0	14.6341	4.87805	9.7561	4.87805	4.87805	4.87805	0	0	4.87805	0	9.7561	0	4.87805	14.6341	9.7561	4.87805	4.87805	0	0	4.87805

## Sheet: 1B_Top
Repetition_Number	Spike_Time_ms	Var3	Repetition_Number_1	Spike_Time_ms_1
1	35.276		1	-12.103
1	40.673		1	41.073
1	46.776		1	49.675
1	54.394		2	38.983
1	57.63		2	50.841
1	153.17		3	-158.536
1	498.176		3	45.691
2	-184.484		3	109.066
2	23.88		3	365.332
2	36.803		3	397.332
2	47.749		4	496.435
2	186.911		5	42.076
3	40.428		5	48.353
3	53.187		6	41.472
3	193.373		7	41.892
3	479.714		7	51.609
4	-5.284		8	42.537
4	36.198
4	46.797
5	36.771
5	45.015
5	48.455
5	187.054
6	-115.446
6	-50.125
6	36.772
6	50.012
6	177.142
6	196.833
7	39.383
7	47.504
7	56.382
8	-26.275
8	-3.85
8	37.264
8	46.807
8	53.289
8	182.487
8	206.848
9	44.831
10	-188.406
10	-143.534
10	33.597
10	46.991
10	149.791
11	34.304
11	40.93
11	53.586
11	138.507
11	191.468
12	36.393
12	49.07
12	64.43
12	76.565
12	208.292
13	37.683
13	47.667
14	32.676
14	39.096
14	48.896
15	36.373
15	43.715
16	37.714
16	49.316
16	55.613
16	66.171
16	75.213
16	78.653
16	83.517
16	116.132
16	170.639
17	-198.421
17	33.986
17	39.208
17	43.95
17	48.67
17	60.385
18	35.574
18	43.572
18	47.975
18	166.011
18	191.396
18	213.74
19	-2.325
19	33.208
19	43.53
19	138.229
20	31.784
20	36.587
20	44.226
20	47.493
20	51.671
20	173.414
21	29.174
21	37.724
21	43.94
21	59.238
21	83.927
21	105.646
21	149.443
21	166.861
21	197.765
22	37.356
22	46.398
22	139.5
22	197.079
22	391.895
23	30.464
23	35.523
23	56.166
23	175.063
23	214.405
24	31.642
24	43.397
24	49.06
24	201.523
25	40.756
25	60.324
25	131.646
25	191.58
26	36.239
26	41.461
26	193.259
27	-121.262
27	-37.12
27	16.087
27	36.363
27	49.357
27	140.821
27	174.285
27	202.005
28	38.922
28	50.422
28	183.091
28	203.602
29	32.901
29	40.1
29	47.657
29	178.463
29	205.506
30	-152.125
30	-54.835
30	34.243
30	44.667
30	187.567
31	33.874
31	41.779
31	197.939
32	-168.13
32	-161.054
32	38.769
32	124.652
32	175.012
32	206.091
33	43.868
33	55.623
33	185.211
33	213.391
34	33.986
34	45.803
34	130.887
34	176.281
34	192.071
35	31.488
35	40.714
35	46.951
35	192.676
36	40.161
36	46.52
36	195.164
36	373.288
37	-101.969
37	-30.249
37	33.495
37	42.855
37	147.774
37	174.316
37	197.335
38	38.175
38	44.523
38	189.522
38	397.281
38	487.086
39	-49.049
39	39.373
39	44.299
39	207.422
40	36.178
40	42.384
41	34.017
41	39.762
41	48.845
42	-120.576
42	36.834
42	45.21
42	128.932
42	184.617
42	492.923
43	34.98
43	45.865
43	69.94
43	174.961
43	194.683
44	34.468
44	42.926
44	52.203
44	207.186
45	-173.711
45	25.447
45	39.127
45	192.369
46	36.393
46	40.991
46	46.654
46	56.668
46	189.891
47	33.362
47	44.021
47	50.985
47	128.839
47	187.381
47	206.602
48	42.219
49	35.697
49	42.516
49	46.531
49	215.603
50	36.874
51	20.911
51	38.411
51	45.579
51	104.582
51	150.293
51	199.742
52	-61.87
52	34.416
52	47.616
52	196.741
52	467.138
53	32.266
53	38.308
53	47.442
53	190.843
54	35.144
54	183.675
54	386.714
55	34.765
55	41.288
55	200.95
56	5.58
56	40.325
56	53.667
56	178.063
57	-11.028
57	-0.768
57	10.517
57	39.557
57	46.695
58	-71.824
58	39.639
58	46.5
59	39.485
59	181.832
59	273.275
59	430.735
60	-17.52
60	39.814
60	49.46
60	134.697
60	197.356
60	412.58
61	-9.615
61	34.335
61	41.554
61	180.111
61	204.636
62	38.738
62	57.098
62	197.499
63	-107.643
63	39.045
63	47.207
63	313.59
64	41.185
64	56.606
64	202.496
65	36.107
65	41.503
65	45.701
66	22.917
66	35.553
66	40.079
66	47.482
66	130.498
66	147.261
66	190.914
67	35.645
67	49.029
67	204.032
68	-140.38
68	37.827
68	53.965
68	165.468
69	32.768
69	39.967
69	58.368
69	114.463
69	182.866
70	-51.016
70	35.799
70	49.961
70	192.819
70	483.164
71	24.505
71	42.906
71	197.827
71	478.526
72	-59.463
72	37.212
72	44.636
72	53.351
72	132.178
72	165.755
72	206.613
73	-32.276
73	38.523
73	53.74
73	201.984
74	42.24
74	50.8
74	191.744
75	36.24
75	49.521
75	138.404
75	187.331
75	209.449
76	-185.293
76	35.953
76	39.035
76	125.399
77	-86.128
77	-71.004
77	34.212
77	40.356
77	45.497
77	51.18
77	58.42
77	142.357
78	31.785
78	40.469
78	48.609
78	178.729
79	-145.562
79	-55.214
79	-39.977
79	-29.02
79	-15.073
79	36.229
79	39.107
79	50.002
79	191.754
79	202.854
80	37.161
80	47.032
81	-140.165
81	4.331
81	18.616
81	26.634
81	37.837
81	44.114
81	48.179
81	52.459
81	82.278
81	177.736
81	353.188
81	497.623
82	-84.961
82	-34.304
82	31.703
82	40.458
82	44.237
83	35.236
83	44.759
83	50.534
83	125.716
83	169.062
84	33.996
84	38.082
84	41.216
84	44.656
84	48.875
84	180.787
85	32.553
85	37.427
85	51.036
85	140.37
85	191.498
86	-4.639
86	34.816
87	-51.313
87	-7.813
87	35.185
87	41.308
87	44.933
87	50.135
87	172.749
87	190.157
88	22.507
88	35.625
88	45.691
88	188.733
88	462.131
89	-60.488
89	34.959
89	41.984
89	50.514
90	37.53
90	198.421
91	-23.266
91	36.935
91	43.52
91	48.015
91	50.657
91	144.783
91	182.599
91	206.356
92	36.455
92	42.199
92	187.259
92	477.502
92	487.107
93	-68.505
93	-61.409
93	-43.909
93	-36.864
93	37.018
93	50.617
94	35.779
94	44.053
95	-167.711
95	39.895
95	49.736
95	191.754
96	34.611
96	41.369
96	44.933
96	60.969
96	133.929
96	192.327
96	204.452
97	33.259
97	49.838
97	62.822
97	204.339
98	-144.753
98	34.652
98	41.554
98	185.201
98	364.196
99	-55.849
99	34.232
99	45.752
99	187.934
99	201.431
99	314.613
100	36.014
100	50.934
100	149.975
100	175.831
100	184.218
101	-124.539
101	-88.535
101	35.563
101	39.864
101	46.5
101	143.022
102	-115.384
102	-15.104
102	41.564
102	48.62
102	196.321
102	369.889
103	34.222
103	42.24
104	33.392
104	40.939
105	34.325
105	40.766
105	45.169
105	69.622
105	152.484
105	179.108
105	496.231
106	37.509
106	42.547
106	50.626
106	54.712
106	70.369
106	77.69
106	150.456
106	187.514
106	471.439
107	27.935
107	42.967
107	46.511
107	50.852
107	59.72
107	142.787
107	165.376
108	37.704
108	43.991
108	69.407
108	140.514
108	181.146
108	423.363
109	31.335
109	39.199
109	198.001
110	21.504
110	38.154
110	43.376
110	52.695
110	59.863
110	175.677
111	38.155
111	46.203
111	58.266
111	157.758
111	207.791
112	33.71
112	40.981
112	53.002
112	134.595
112	186.184
112	195.318
113	34.96
113	40.53
113	51.958
113	184.75
113	197.858
114	34.57
114	47.042
115	-181.556
115	-167.445
115	34.631
115	49.459
115	189.173
116	36.864
116	50.913
116	184.341
116	205.251
117	47.166
118	35.922
118	65.332
118	139.592
118	176.497
119	38.175
119	47.145
119	200.131
120	-71.147
120	26.46
120	38.974
120	53.084
120	185.508
120	199.434
121	-93.143
121	-6.943
121	19.169
121	42.926
121	129.536
121	198.308
122	41.124
122	175.78
122	209.695
123	39.117
124	-82.657
124	-54.825
124	-37.192
124	-14.623
124	36.536
124	144.404
125	31.232
125	42.189
125	50.442
125	63.713
125	121.426
125	169.923
125	189.051
125	201.155
126	25.374
126	33.382
126	38.441
126	44.687
126	57.876
127	-198.328
127	31.867
127	37.396
127	47.882
127	116.347
127	180.142
128	-92.386
128	-79.176
128	34.263
128	40.796
129	28.939
129	36.905
130	38.236
130	67.441
131	-173.731
131	31.744
131	40.121
131	44.77
131	187.167
131	215.839
132	35.021
132	42.947
132	48.149
132	204.391
133	34.325
133	40.96
133	114.484
133	183.03
133	205.148
134	-107.541
134	-34.837
134	44.155
134	214.261
135	37.806
135	46.51
135	181.903
135	209.08
136	34.345
136	41.882
136	157.553
136	209.941
137	14.93
137	48.148
138	-125.952
138	35.779
138	50.606
139	-10.526
139	33.485
139	60.539
140	34.57
140	41.758
141	-60.395
141	15.381
141	38.4
142	19.005
142	37.908
142	49.582
142	196.976
143	35.758
143	46.817
143	60.088
143	201.85
143	473.231
144	40.673
145	44.77
146	38.482
146	59.495
146	172.606
146	197.182
147	37.519
147	52.121
147	474.726
148	36.885
148	71.209
148	195.052
149	-45.077
149	33.136
149	37.683
149	45.342
149	53.473
149	181.616
149	199.331
150	43.336
150	56.709
151	-174.264
151	42.619
152	49.95
153	200.663
154	-139.714
154	43.336
154	151.777
155	44.196
155	199.721
156	33.669
156	41.206
156	157.225
157	31.703
157	38.81
157	173.998
157	190.3
157	199.066
158	28.057
158	39.362
158	180.551
159	34.078
159	41.656
159	67.809
159	188.088
159	404.541
160	35.82
160	43.111
160	66.396
160	202.978
161	36.946
161	43.888
162	32.604
162	41.431
162	45.445
162	77.148
162	147.354
162	201.483
163	32.4
163	41.308
164	-35.308
164	36.393
164	55.337
165	-191.345
165	37.888
165	48.579
166	-194.129
166	38.093
166	59.003
166	99.697
166	189.44
167	41.922
167	205.353
168	-157.86
168	36.516
168	39.567
168	48.333
168	52.265
168	54.845
168	61.686
168	65.966
168	98.079
168	163.369
168	201.748
169	35.328
169	40.632
169	43.274
169	197.529
170	-75.407
170	34.284
170	40.079
170	200.356
170	417.219
171	33.813
171	42.64
171	424.571
171	482.407
172	-99.901
172	38.523
172	42.455
173	34.447
173	40.427
174	34.57
174	43.131
174	492.585
175	3.973
175	33.71
175	46.817
175	192.676
176	32.993
176	54.763
176	105.677
176	139.059
177	32.809
177	45.22
177	196.465
178	38.605
178	45.056
178	186.552
179	-194.028
179	31.355
179	35.799
179	47.391
179	356.659
180	-143.135
180	-86.159
180	-17.572
180	33.116
180	46.223
180	187.515
180	197.653
181	41.39
181	55.398
181	184.156
182	34.857
182	41.595
182	45.773
183	37.479
183	44.196
184	-28.959
184	35.348
184	53.412
184	148.173
184	214.63
185	-151.736
185	-136.765
185	-121.078
185	-69.263
185	-37.499
185	45.547
185	57.405
185	189.85
186	-88.945
186	-29.122
186	49.398
186	128.922
187	36.107
187	41.288
187	183.685
187	192.349
188	-147.886
188	-31.662
188	34.57
188	44.769
188	215.081
189	-91.096
189	36.249
189	54.927
189	192.102
190	37.929
190	47.739
190	205.66
191	39.321
191	46.305
192	-188.047
192	-164.884
192	-161.157
192	-146.247
192	-125.501
192	42.681
192	178.34
192	212.972
193	-98.079
193	35.942
193	39.301
193	131.871
194	39.895
194	44.994
194	55.828
194	78.684
194	189.563
194	199.495
195	-175.452
195	40.222
196	-124.907
196	36.291
196	51.139
197	34.55
197	56.771
198	36.987
198	43.008
198	50.647
198	148.603
198	190.587
199	-192.983
199	-171.254
199	-158.986
199	21.525
199	38.625
199	45.609
199	185.344
200	40.878
200	195.665
201	-49.274
201	33.506
201	44.319
201	54.313
201	75.039
201	170.476
201	188.416
201	214.344
202	-158.925
202	33.3
202	39.444
202	179.159
203	33.464
203	38.625
203	132.628
203	211.19
203	425.165
204	30.638
204	36.045
204	41.82
204	177.562
204	375.317
205	-100.475
205	23.224
205	33.792
205	37.355
205	187.392
205	215.326
205	460.185
205	467.025
206	34.775
206	46.613
206	202.63
206	419.759
207	44.728
208	36.003
208	76.062
208	131.973
208	184.074
209	-104.816
209	10.732
209	37.52
209	43.336
209	193.045
210	-21.463
210	4.137
210	9.134
210	26.788
210	41.616
210	194.97
211	-167.445
211	35.348
211	41.329
211	45.22
212	-169.165
212	33.423
212	41.984
212	48.701
212	52.306
212	134.472
212	181.698
212	209.346
213	-181.699
213	37.478
213	48.497
213	143.36
213	199.639
214	37.97
214	43.295
214	414.433
215	-72.54
215	-51.405
215	13.476
215	38.707
215	46.899
215	65.249
216	-152.248
216	38.994
216	194.519
217	40.018
217	46.039
217	498.525
218	50.75
219	-53.658
219	34.611
219	51.896
219	179.159
219	214.876
220	40.182
220	205.62
221	-7.741
221	39.814
221	46.613
222	-54.395
222	-8.356
222	21.954
222	41.656
222	47.472
222	52.715
222	134.758
222	209.674
223	43.295
223	51.733
224	42.967
224	174.08
225	41.779
225	45.793
226	41.902
226	50.381
226	135.25
227	48.661
228	35.594
228	43.049
228	49.398
228	147.415
228	373.228
229	-133.98
229	-112.927
229	-79.176
229	43.09
229	494.961
230	33.301
230	38.994
230	47.227
230	51.937
230	57.918
230	60.908
230	63.652
230	69.632
230	142.541
230	179.733
230	206.602
231	33.997
231	44.482
231	181.289
231	215.45
231	363.52
232	-40.223
232	34.611
232	46.039
232	193.7
233	42.353
233	61.277
233	194.683
234	-88.801
234	-50.668
234	40.837
234	190.341
235	23.224
235	42.188
235	464.732
236	-140.902
236	12.78
236	38.748
236	46.449
236	196.567
237	35.594
237	40.141
237	52.429
237	137.585
237	194.314
237	330.465
238	37.069
238	55.828
239	37.478
239	47.595
239	173.465
240	-1.966
240	32.891
240	42.23
240	49.93
240	170.844
240	206.193
241	37.601
241	46.817
241	144.753
241	185.139
241	210.739
242	3.851
242	40.878
242	50.053
243	35.103
243	178.463
243	190.915
244	-63.365
244	35.922
244	40.592
244	48.046
244	181.166
245	38.257
245	43.868
246	-147.497
246	45.302
246	181.207
247	-158.884
247	-89.826
247	40.181
247	156.344
248	45.056
248	207.954
249	45.179
250	38.871
250	67.42
251	33.997
251	45.794
251	67.421
251	189.809
251	211.272
252	38.298
252	211.477
253	35.922
253	59.31
254	33.669
254	46.162
255	49.438
255	152.862
255	195.174
256	-162.448
256	31.662
256	38.297
256	43.295
256	50.831
256	62.873
256	74.137
256	181.862
256	202.465
257	-165.274
257	35.963
257	43.786
257	218.849
258	-170.434
258	35.717
258	47.964
259	42.189
259	144.507
259	205.538
260	-127.918
260	39.772
260	334.11
261	-58.45
261	48.537
261	182.558
261	424.632
262	42.147
262	51.2
263	42.189
263	198.246
264	43.663
264	62.341
264	142.008
264	210.453
265	-69.017
265	36.168
265	58.942
265	196.608
265	327.762
266	34.488
266	40.673
266	134.717
266	187.023
267	-30.638
267	36.004
267	47.677
267	179.241
267	203.858
268	-60.825
268	35.103
268	49.48
268	429.752
269	41.165
269	136.356
269	154.01
269	186.204
270	3.809
270	42.844
270	55.788
270	495.821
271	41.165
271	53.371
271	132.505
271	201.892
272	35.43
272	47.636
273	43.541
273	52.388
273	178.422
274	-38.257
274	35.144
274	44.278
274	195.625
274	206.93
275	37.847
275	48.292
275	182.067
275	210.329
276	-149.668
276	-127.263
276	-62.177
276	34.98
276	46.776
276	137.994
276	182.108
277	37.274
278	27.279
278	38.134
278	47.514
278	51.282
278	63.447
278	104.489
278	157.491
278	190.833
278	207.544
279	24.33
279	33.874
279	48.906
279	183.664
280	-198.492
280	32.564
280	39.609
280	46.162
280	72.049
280	135.742
280	208.814
281	41.329
281	58.327
281	185.262
282	39.567
283	33.997
283	41.328
283	472.31
284	33.792
284	42.312
284	198.246
285	34.98
285	42.558
285	46.695
286	37.806
286	43.131
286	211.599
287	37.314
287	66.232
288	-104.734
288	-93.388
288	38.462
289	39.158
289	63.98
290	20.234
290	41.083
290	64.635
290	125.42
290	180.961
290	202.342
291	37.765
291	42.803
291	48.333
291	51.364
291	157.737
291	192.922
292	-134.677
292	30.842
292	37.232
292	149.872
292	193.658
292	203.612
293	34.325
293	46.039
293	142.582
293	182.231
294	32.727
294	42.885
294	55.214
294	125.214
294	164.577
295	37.724
295	49.275
296	36.372
296	42.148
296	52.879
296	136.11
296	179.978
297	36.167
297	45.67
297	472.023
298	34.448
298	41.165
299	45.834
299	78.561
299	167.854
299	198.492
300	-39.608
300	37.356
300	46.572
300	200.704
301	21.463
301	42.229
301	48.128
301	51.773
301	112.64
301	214.098
302	36.209
302	44.483
302	187.433
303	39.281
303	45.917
303	139.469
303	180.061
304	43.049
304	51.282
305	31.499
305	41.124
305	46.736
305	58.368
305	180.962
305	201.892
306	-19.169
306	40.673
306	182.026
307	-89.252
307	14.049
307	18.391
307	33.137
307	45.629
307	48.865
307	53.944
307	58.737
307	196.526
308	-114.647
308	34.12
308	40.182
308	189.235
308	344.515
309	38.666
309	43.909
310	-60.089
310	34.16
310	40.468
310	51.896
310	118.579
310	128.573
310	166.092
310	180.469
310	210.862
311	30.638
311	34.161
311	43.54
311	53.78
311	65.577
311	76.923
311	80.322
311	117.268
311	166.994
311	183.542
311	214.507
312	-85.565
312	35.471
312	42.844
312	46.776
312	193.618
312	211.272
313	-177.275
313	-11.101
313	35.225
314	36.618
314	44.851
315	35.881
315	42.68
315	111.248
315	173.384
315	182.354
315	214.876
315	373.965
316	33.095
316	36.577
316	42.23
316	135.987
316	187.31
316	202.178
316	347.054
317	34.939
317	44.196
318	-124.395
318	-33.464
318	12.534
318	39.895
318	47.104
318	115.917
318	173.671
318	216.597
319	-41.698
319	34.693
320	33.792
320	40.018
320	45.097
320	56.689
320	111.821
320	185.344
320	204.76
320	450.233
321	36.823
321	44.155
321	48.169
321	171.131
322	-180.756
322	-92.365
322	31.089
322	34.489
322	39.199
322	51.077
322	64.185
322	129.27
322	195.216
322	201.237
323	-103.342
323	-50.135
323	-24.248
323	33.464
323	43.868
324	36.25
324	49.93
324	160.235
324	488.079
325	-45.834
325	6.472
325	36.782
325	48.579
325	190.095
325	401.572
326	-72.827
326	37.068
326	193.454
327	41.124
327	48.743
327	214.876
328	32.727
328	39.485
328	185.836
329	29.778
329	35.102
329	41.451
329	47.186
329	138.895
329	175.431
329	191.529
330	36.209
330	41.534
330	143.934
330	189.973
330	208.732
331	34.038
331	43.868
331	189.931
331	209.592
331	375.357
331	380.805
331	385.556
331	389.857
332	-108.667
332	-53.535
332	34.079
332	46.08
333	34.16
333	39.075
333	47.349
333	90.808
333	177.807
333	210.698
334	-31.744
334	36.454
334	40.632
334	131.072
334	189.726
335	41.943
335	187.269
336	-82.657
336	38.052
336	183.009
337	33.342
337	39.445
338	23.307
338	35.349
338	39.855
338	45.999
338	172.36
338	189.891
339	39.117
339	51.282
339	200.909
340	33.218
340	38.174
340	44.851
340	49.029
340	124.805
340	201.728
341	36.25
341	39.977
341	83.763
341	118.211
341	145.081
341	190.423
342	38.052
343	-198.492
343	31.867
343	39.404
343	45.056
343	53.166
343	57.139
343	61.809
343	63.775
343	66.232
343	69.386
343	75.612
343	77.824
343	81.429
343	129.352
343	143.401
343	193.045
344	-184.115
344	34.12
344	41.779
344	67.871
344	88.515
344	115.18
344	152.494
344	160.031
344	210.289
345	29.655
345	41.206
345	46.039
345	57.303
345	96.748
345	131.318
345	156.467
345	172.565
345	200.376
346	33.341
346	41.042
346	44.728
346	49.684
346	64.471
346	71.516
346	96.256
346	143.606
346	200.909
347	32.276
347	40.837
347	88.269
347	128.942
347	176.496
347	209.797
347	424.591
348	37.274
348	54.272
348	175.473
349	37.56
349	43.254
349	191.857
349	441.016
349	453.755
350	38.584
350	45.424
351	31.498
351	37.929
351	42.721
351	146.186
351	201.319
352	-77.988
352	37.806
352	45.343
352	53.985
352	57.672
352	128.86
352	137.339
352	205.537
352	213.975
353	-186.695
353	-91.832
353	35.226
353	43.582
354	-153.191
354	37.109
354	45.629
354	52.142
355	27.484
355	38.502
355	45.22
355	160.604
355	213.033
356	42.557
356	385.925
357	33.26
357	39.24
357	44.647
357	148.767
357	217.785
358	36.536
358	41.861
358	46.899
358	176.538
358	186.778
358	324.035
359	-94.085
359	-88.187
359	44.318
359	52.92
359	98.427
360	20.48
360	40.837
360	50.954
360	144.752
360	207.544
361	33.71
361	38.626
361	46.203
361	137.012
361	340.46
362	-167.362
362	29.328
362	41.288
362	44.524
362	49.521
362	203.694
362	210.494
363	39.035
363	45.015
363	48.21
363	167.977
363	368.886
364	42.475
364	169.492
364	216.104
365	-4.423
365	-0.778
365	13.312
365	36.864
365	42.353
365	53.494
365	132.014
365	188.826
365	202.097
366	34.57
366	42.23
366	53.781
366	190.915
366	403.784
367	30.023
367	36.003
367	40.181
367	52.264
367	116.121
367	188.784
368	33.751
368	43.54
369	32.522
369	38.871
369	43.377
369	174.244
370	37.806
370	44.769
370	182.272
370	186.818
370	210.903
371	-122.593
371	39.936
371	58.614
372	-67.789
372	32.522
372	37.11
372	50.831
372	144.261
372	204.308
373	35.349
373	39.691
373	46.981
373	133.161
374	-72.376
374	37.765
374	42.516
374	48.497
374	206.807
374	395.018
374	427.868
375	44.482
375	68.362
375	130.539
375	191.938
376	24.74
376	35.676
376	44.196
376	47.677
376	128.205
376	194.888
377	35.881
377	47.759
377	131.031
377	185.794
377	213.196
378	38.503
378	47.596
379	53.903
380	38.994
380	48.169
380	95.355
380	146.309
381	38.338
381	44.073
382	-126.731
382	39.403
382	55.214
382	183.009
382	495.943
383	41.943
383	153.764
384	30.966
384	46.776
384	59.883
384	151.224
384	196.772
384	215.777
385	-166.298
385	38.42
385	45.465
385	59.228
385	206.111
385	479.723
386	-149.668
386	35.88
386	60.702
386	130.908
386	183.5
386	208.977
386	365.854
387	36.864
387	133.365
387	170.065
387	199.393
388	-199.065
388	-90.03
388	37.356
388	51.282
388	156.713
389	40.96
390	44.565
390	57.426
390	172.933
390	183.583
391	36.618
391	60.621
391	142.869
391	192.512
392	41.861
392	48.005
392	135.004
392	185.713
393	46.776
393	353.321
393	406.159
394	-98.714
394	42.434
394	73.154
394	198.328
396	41.124
396	48.005
396	66.683
396	192.102
397	36.864
397	46.776
397	170.885
397	215.367
398	39.977
399	39.65
399	136.069
399	194.396
399	376.095
399	406.078
400	36.044
400	44.81
400	56.279
400	171.868
400	211.189
401	31.785
401	37.355
401	41.943
401	45.547
401	67.42
401	114.114
401	143.36
401	188.661
401	205.127
402	40.058
402	47.267
402	124.764
402	184.729
402	373.555
403	31.047
403	38.584
403	41.943
403	131.973
404	36.782
404	40.878
404	136.807
404	198.902
405	39.813
405	51.774
405	141.312
405	173.998
405	213.074
405	298.353
405	329.728
406	-83.313
406	33.751
406	41.042
406	143.442
406	184.811
407	32.85
407	38.257
407	45.63
407	51.037
407	149.013
407	196.117
408	38.666
408	45.384
408	134.84
409	35.717
409	50.463
409	134.677
409	194.724
410	40.141
410	48.496
410	54.231
410	191.283
410	215.613
411	16.22
411	38.748
411	44.236
411	56.606
411	127.058
412	36.372
413	32.522
413	40.059
413	59.883
413	131.399
413	182.517
414	-126.566
414	36.045
414	46.285
415	37.274
415	54.313
415	180.716
416	37.273
416	42.189
416	116.572
417	-192.594
417	-41.779
417	37.602
417	45.466
417	174.162
418	40.468
418	45.22
418	82.739
418	146.882
418	177.111
418	200.54
419	34.57
419	40.469
420	44.892
420	140.411
420	203.981
421	32.44
421	37.765
421	50.627
421	84.459
421	157.45
421	186.778
422	-82.248
422	36.209
422	43.582
422	63.652
422	120.996
422	187.925
423	-57.262
423	38.83
423	47.759
423	208.404
424	36.946
424	44.729
424	61.686
424	170.885
424	217.498
425	40.387
425	66.355
425	146.227
426	38.83
426	44.728
426	207.421
427	45.22
427	217.007
428	40.96
428	65.291
428	136.315
429	-120.095
429	-85.033
429	33.341
429	40.632
429	52.511
429	75.039
429	151.634
429	181.78
429	199.557
430	36.29
430	44.646
430	50.135
430	136.888
430	186.368
430	204.062
431	35.389
431	44.237
431	58.573
432	35.799
432	40.386
432	45.302
432	78.315
432	132.301
432	185.712
433	27.607
433	37.602
433	45.302
433	139.019
433	193.004
434	40.387
434	46.94
434	191.857
435	-25.641
435	32.85
435	43.827
435	136.888
435	186.04

## Sheet: 1B_Bottom
Repetition_Number	Spike_Time_ms	Var3	Repetition_Number_1	Spike_Time_ms_1
6	483.902		2	485.263
7	371.047		6	467.764
21	29.798
29	-72.222
29	-20.029
30	-72.479
33	-29.511
35	36.741
39	398.827
49	15.032
50	481.536
51	-185.713
51	-157.225
51	-88.402
51	14.633
53	420.434
53	430.674
57	-44.636
61	-111.564
61	-103.004
61	-88.023
61	-17.52
61	31.058
61	136.438
61	362.681
63	-90.347
63	340.736
68	195.083
71	-128.697
72	-12.042
73	-195.758
75	367.268
75	377.672
79	26.031
79	311.337
82	349.573
83	-160.358
87	401.777
89	182.928
90	-110.53
94	-99.574
97	57.283
97	428.667
97	455.865
98	428.523
101	-59.065
101	38.645
104	-191.468
106	360.571
110	-113.623
111	53.699
112	-114.401
115	283.464
117	70.636
117	398.132
118	-199.312
118	-163.41
119	-138.629
119	-82.657
120	-90.788
127	-121.201
128	444.17
138	447.345
138	454.799
138	497.603
140	212.541
143	413
144	385.884
144	424.652
147	452.957
149	399.974
151	400.425
152	-172.892
152	-85.033
152	-73.482
153	-176.989
155	368.64
156	64.225
157	343.941
162	-40.591
166	-59.679
166	78.438
175	-150.159
175	-111.902
175	-33.259
189	424.632
192	408.166
195	-88.637
203	19.006
204	-96.174
204	-8.233
207	425.902
210	499.549
218	-186.778
218	-47.964
219	419.594
229	451.011
229	487.547
234	441.426
234	457.728
244	-83.476
244	374.416
249	-99.942
257	-126.28
261	418.98
263	-171.991
263	-146.841
270	410.173
276	-97.403
276	-63.161
276	18.473

## Sheet: 1C
Var1	Spk#1	Spk#2	Spk#3	Spk#4	Spk#5	Spk#6	Spk#7	Spk#8	Spk#9	Spk#10	Spk#11	Spk#12	Spk#13	Spk#14	Spk#15	Spk#16	Spk#17	Spk#18	Spk#19	Spk#20	Spk#21	Spk#22	Spk#23	Spk#24
Trial#1	0	0	0	9.7561	0	14.6341	0	0	0	9.7561	19.5122	4.87805	0	9.7561	9.7561	0	0	0	0	0	4.87805	0	4.87805	0
Trial#2	0	0	4.87805	0	0	0	4.87805	0	0	0	9.7561	0	0	19.5122	4.87805	4.87805	0	4.87805	4.87805	0	9.7561	0	0	0
Trial#3	4.87805	0	0	0	0	9.7561	0	0	0	0	0	0	0	14.6341	4.87805	9.7561	0	0	0	0	0	0	0	0
Trial#4	0	0	9.7561	4.87805	0	4.87805	4.87805	0	0	0	4.87805	0	9.7561	0	0	4.87805	0	0	0	0	0	0	14.6341	0
Trial#5	0	0	4.87805	0	0	0	0	0	0	9.7561	0	0	4.87805	0	4.87805	0	0	0	0	0	0	0	0	0
Trial#6	0	0	4.87805	0	0	0	0	0	0	4.87805	9.7561	0	9.7561	4.87805	4.87805	0	4.87805	0	0	0	0	0	0	0
Trial#7	0	0	0	0	0	4.87805	9.7561	0	4.87805	9.7561	4.87805	0	4.87805	9.7561	4.87805	4.87805	9.7561	0	0	0	0	0	0	0
Trial#8	0	4.87805	0	0	0	0	9.7561	0	0	9.7561	0	0	0	4.87805	24.3902	0	9.7561	0	0	0	4.87805	0	0	0

## Sheet: 1D
Var1	Spk#1	Spk#2	Spk#3	Spk#4	Spk#5	Spk#6	Spk#7	Spk#8	Spk#9	Spk#10	Spk#11	Spk#12	Spk#13	Spk#14	Spk#15	Spk#16	Spk#17	Spk#18	Spk#19	Spk#20	Spk#21	Spk#22	Spk#23	Spk#24
Trial#1	0	0	0	0	14.6341	0	9.7561	14.6341	0	4.87805	4.87805	0	0	4.87805	14.6341	0	0	19.5122	0	0	0	0	0	0
Trial#2	0	0	0	0	0	0	14.6341	24.3902	0	0	0	0	0	0	0	0	0	9.7561	0	0	0	0	0	0
Trial#3	0	0	0	0	4.87805	0	0	14.6341	0	0	4.87805	0	4.87805	0	0	0	9.7561	4.87805	0	0	0	0	0	0
Trial#4	0	0	0	0	4.87805	0	0	0	0	0	0	4.87805	0	9.7561	4.87805	0	0	24.3902	9.7561	0	0	0	0	0
Trial#5	0	0	0	0	0	0	0	0	0	0	0	0	0	0	0	0	0	19.5122	9.7561	0	0	0	0	14.6341
Trial#6	0	0	4.87805	0	0	0	4.87805	4.87805	4.87805	0	0	0	4.87805	4.87805	19.5122	0	0	9.7561	9.7561	0	0	0	0	0
Trial#7	0	0	0	4.87805	4.87805	0	14.6341	19.5122	0	4.87805	0	0	0	14.6341	0	9.7561	0	0	4.87805	0	0	0	0	14.6341
Trial#8	0	0	0	0	9.7561	0	0	0	0	0	0	0	0	0	9.7561	0	0	19.5122	0	0	0	0	0	0

## Sheet: 1E
Var1	Spk#1	Spk#2	Spk#3	Spk#4	Spk#5	Spk#6	Spk#7	Spk#8	Spk#9	Spk#10	Spk#11	Spk#12	Spk#13	Spk#14	Spk#15	Spk#16	Spk#17	Spk#18	Spk#19	Spk#20	Spk#21	Spk#22	Spk#23	Spk#24
Trial#1	0	0	4.87805	0	0	4.87805	14.6341	0	4.87805	0	0	4.87805	4.87805	0	0	0	0	0	0	0	0	4.87805	0	9.7561
Trial#2	0	0	0	0	14.6341	9.7561	0	4.87805	0	0	0	4.87805	0	0	0	0	0	0	0	0	0	0	0	0
Trial#3	0	0	4.87805	0	0	0	0	0	0	0	0	0	0	4.87805	0	0	0	0	0	0	0	0	0	0
Trial#4	0	0	0	4.87805	0	4.87805	0	4.87805	0	0	4.87805	0	0	0	0	0	0	0	0	0	0	0	0	4.87805
Trial#5	0	0	0	0	4.87805	0	0	0	0	0	4.87805	0	0	24.3902	0	0	0	0	0	0	0	0	0	0
Trial#6	4.87805	0	0	0	9.7561	0	4.87805	4.87805	0	9.7561	4.87805	0	0	0	0	0	0	0	0	0	0	0	4.87805	0
Trial#7	0	0	4.87805	0	4.87805	14.6341	0	0	0	0	0	0	0	4.87805	9.7561	0	0	0	0	0	0	0	0	0
Trial#8	0	0	0	0	0	4.87805	4.87805	0	4.87805	0	0	0	4.87805	4.87805	4.87805	0	0	0	0	0	0	0	0	24.3902

## Sheet: 1F
Var1	Spk#1	Spk#2	Spk#3	Spk#4	Spk#5	Spk#6	Spk#7	Spk#8	Spk#9	Spk#10	Spk#11	Spk#12	Spk#13	Spk#14	Spk#15	Spk#16	Spk#17	Spk#18	Spk#19	Spk#20	Spk#21	Spk#22	Spk#23	Spk#24
Trial#1	0	0	0	0	0	0	0	4.87805	0	0	0	0	0	0	0	0	0	0	0	0	0	0	0	0
Trial#2	4.87805	0	0	0	0	0	0	0	0	0	0	0	0	0	0	0	0	0	0	0	0	0	0	0
Trial#3	0	0	9.7561	0	0	0	0	0	0	0	0	4.87805	0	0	0	0	0	0	0	0	0	0	0	0
Trial#4	0	0	0	0	0	0	0	0	0	0	0	0	0	0	0	0	0	0	0	0	0	0	0	0
Trial#5	4.87805	0	0	0	0	0	0	9.7561	4.87805	0	0	0	0	0	0	0	0	0	0	0	0	0	0	0
Trial#6	9.7561	0	0	0	0	0	0	4.87805	0	0	0	0	0	0	0	0	0	4.87805	0	0	0	0	0	0
Trial#7	4.87805	0	0	0	0	0	0	4.87805	0	0	0	0	0	0	0	0	0	0	0	0	0	0	0	0
Trial#8	0	0	4.87805	4.87805	0	0	0	14.6341	0	0	0	0	4.87805	0	0	0	0	0	4.87805	0	0	0	9.7561	4.87805

## Sheet: 2A
rP_trial_mean	rA_trial_mean	rP_trial_mean(condition1)	rA_trial_mean(condition1)	rP_trial_mean(condition2)	rA_trial_mean(condition2)	condition1 = (AvsP_p_value < 0.05) & (rP_trial_mean < rA_trial_
1.01423	-0.416667	52.1509	66.6444	9.05285	5.33349	condition2 = (AvsP_p_value < 0.05) & (rP_trial_mean > rA_trial_mean)
52.1509	66.6444	1.58537	7.2561	5.0747	-3.0662
9.24543	6.76829	29.968	37.5027	0.471926	-1.81051
8.86331	5.46748	29.1885	45.8954	6.27795	-1.74858
7.63161	11.6683	42.4131	61.8641	22.1983	15.1552
1.58537	7.2561	13.8262	19.9962	4.66717	1.65765
29.968	37.5027	4.33638	8.0813
-0.52185	-0.266619	10.9512	41.2964
5.00254	9.31149	1.83994	20.6791
31.5457	32.5425	9.72624	49.7319
29.1885	45.8954	5.77998	13.0521
9.05285	5.33349	-1.88326	6.86815
-1.93089	-2.39119	3.07101	10.2846
-0.16565	-0.596261	1.9201	5.19309
38.2658	49.261	1.31161	16.1601
42.4131	61.8641	14.8927	29.7688
46.1229	45.4821	1.07787	19.1717
5.0747	-3.0662	0.0254065	4.84175
-1.10081	-0.47619	13.7348	19.037
13.8262	19.9962	2.63059	28.2244
1.46494	1.56966	2.73946	6.2694
18.0986	20.2953	-0.243657	11.1427
15.1352	13.3546	4.96316	10.3201
4.33638	8.0813	25.1806	33.7152
34.9157	48.5765	6.61268	29.3684
-0.895233	2.53326	1.62221	10.7379
20.9731	19.6435	4.36611	19.271
13.6377	3.76016	7.37297	16.6519
5.35315	7.03659
9.25915	18.5725
1.09451	12.4623
10.9512	41.2964
1.83994	20.6791
0.707825	0
2.98171	1.85947
5.71037	7.36214
0.496443	1.87818
-0.227388	-0.288618
0.458587	9.98253
9.72624	49.7319
18.9869	16.3463
1.40053	23.9341
2.37678	1.62602
0.471926	-1.81051
1.19347	3.17073
3.27871	11.8873
-1.10137	-2.14145
3.11674	6.66047
0.356326	0.564415
3.4502	2.23455
4.85569	3.97849
13.3575	8.13008
29.2536	35.0064
5.77998	13.0521
-0.199441	2.76169
-1.88326	6.86815
3.07101	10.2846
7.2796	6.84959
1.9201	5.19309
1.08549	1.82927
1.31161	16.1601
14.8927	29.7688
2.13097	4.81707
-0.160061	0.802846
3.24314	1.80217
1.07787	19.1717
21.8839	36.626
4.43852	1.05239
30.2757	42.1147
0.275025	2.72836
7.80678	17.8518
1.54217	9.8546
2.78836	6.04219
1.66032	-0.0019858
0.869538	2.44553
-0.625635	1.43621
2.42037	3.60046
10.1824	-1.76829
4.38161	-0.485366
1.26397	0.953125
6.98018	5.21531
3.69029	13.6789
0.81475	8.71044
11.8096	11.1653
6.55183	8.37979
4.80183	-3.92209
5.31758	3.74867
-0.0846883	-0.265498
0.475737	2.43726
0.531631	1.62602
1.10137	5.3252
0.0254065	4.84175
1.14393	10.1158
13.7348	19.037
0.804116	2.83827
-0.388084	4.57317
2.5686	1.30894
1.99314	6.14697
2.63059	28.2244
7.11687	9.69043
13.3606	17.5748
32.1202	39.9148
16.0366	15.7967
2.73946	6.2694
2.12173	0.696864
13.1015	26.9261
17.3201	15.2904
4.97777	8.034
17.7814	19.3881
6.27795	-1.74858
-0.243657	11.1427
0.186256	0.746269
2.17984	2.20035
11.7777	12.6844
2.72104	1.05691
2.73018	0.711382
0.153414	-1.4694
2.39736	2.42612
2.85213	6.28684
22.1983	15.1552
21.1331	23.7842
-0.0152439	4.12093
4.96316	10.3201
-0.0941855	2.26746
5.16546	4.16667
3.52642	3.80863
25.1806	33.7152
0.989983	0
14.5528	17.4501
14.2359	14.7752
19.8622	9.33984
22.3958	32.2243
3.58676	11.5273
-0.341717	-0.304152
3.6334	3.38555
18.4203	16.2217
0.172764	2.66341
6.19665	4.9878
13.8872	9.24652
0.569106	-0.274377
6.61268	29.3684
2.7439	1.95122
1.9779	0.813008
1.49085	0.625154
18.461	32.41
1.62221	10.7379
30.062	33.4395
4.66717	1.65765
8.75064	8.44866
4.05297	8.71299
-0.112583	0.0377468
2.21304	3.95708
0.476199	-0.103896
6.61966	6.41454
3.24505	0.805237
4.54967	4.24737
3.76639	6.37007
2.781	3.06668
-1.79497	-2.77778
0.0107978	0.194648
4.36611	19.271
3.219	6.59389
-0.620554	18.2796
2.60861	1.00913
3.96919	4.14459
1.80323	1.89702
2.12811	0.08355
0.70376	11.3791
-0.134019	-0.111498
2.35709	0.813008
-4.00788	5.23921
8.57597	15.2376
1.01499	4.42073
7.13732	10.4256
6.37195	2.11963
10.7069	11.4075
9.5249	2.96499
27.2605	27.7642
11.2525	8.40302
4.95236	5.92334
3.84146	0.600375
26.1981	17.9251
11.052	15.0324
21.7994	21.6057
9.78976	4.45278
26.7823	43.6098
5.80158	5.85753
30.9096	13.3171
4.00978	1.81257
8.65981	10.7565
4.67226	9.94309
12.1227	12.9912
7.0448	6.8056
3.17137	3.88211
35.0603	50.9094
1.11852	0.650407
0.258511	-2.96901
-0.00571646	-0.278515
4.81644	3.52236
4.85455	1.18902
1.01181	2.1987
7.37297	16.6519
23.2133	20.3585
1.68318	3.36769
0.933943	2.0473
-0.324568	0.905923
0.240727	-1.31098
1.00973	0.147033

## Sheet: 2B
rP_trial_mean	rA_trial_mean	rP_trial_mean(condition1)	rA_trial_mean(condition1)	rP_trial_mean(condition2)	rA_trial_mean(condition2)	condition1 = (AvsP_p_value < 0.05) & (rP_trial_mean < rA_trial_
-0.0833333	-0.416667	2.90244	15.0769	22.4308	19.0977	condition2 = (AvsP_p_value < 0.05) & (rP_trial_mean > rA_trial_mean)
51.5412	54.5799	6.67746	36.9197	47.331	39.8171
18.5137	15.3997	-0.078125	0	18.7081	16.5418
9.83892	5.46748	1.33765	2.34492	3.42416	1.4288
3.60722	7.84877	13.6293	21.1164
1.46341	5.69106
31.7973	29.5758
-2.22917	-1.32353
0.97815	0.84056
40.814	33.22
19.0666	42.9705
11.3699	7.53999
-3.59756	-4.43318
-0.816057	-1.32538
22.717	15.7392
51.5595	66.5912
50.095	41.3098
4.83079	-1.82491
-2.57778	-0.47619
7.27134	23.3339
9.06657	2.94597
11.3303	12.277
11.8425	8.37101
0.433943	2.10569
24.3059	35.3652
-0.122875	0.155211
15.7292	14.2777
5.83283	6.09756
4.9873	3.37805
5.47866	10.7676
1.33841	15.7724
2.90244	15.0769
3.79116	4.01243
-0.145833	0
1.45732	0.866434
-0.875	-0.869565
4.64278	3.44322
-0.989583	-1
2.36408	6.5766
6.67746	36.9197
6.99505	8.89828
-7.59337	-12.0822
-0.46875	0
1.99632	-1.30238
3.63249	2.43902
-0.989583	4.16376
-1.40625	-2.31567
0.44906	-1.31717
0.813643	-0.262143
8.25203	3.72313
1.31911	-1.89549
24.1316	39.8845
8.6001	11.6699
-0.275661	0.525915
-7.21862	-8.94486
3.52833	6.46341
6.06009	19.8577
2.60607	10.8841
-0.286458	0
6.79942	4.78089
10.6244	14.8392
-0.994029	-2.35772
-0.3125	-0.416667
7.30818	0.98916
4.88885	11.7406
27.143	12.1951
1.49136	2.79133
31.6984	37.198
-0.182292	-2.35294
-8.80907	-18.5303
0.475102	3.14728
0.0444614	0.184838
-0.62627	1.47159
1.02198	-0.4
-1.69271	-0.697941
1.06148	1.30662
6.27998	2.13415
20.2353	-5.70314
0.959096	-0.469639
-0.33689	-2.36696
-0.78125	-3.39431
-1.34553	-0.239729
15.6714	10.453
2.03963	2.83101
0.381098	-4.88415
1.81148	-0.885472
0.118564	1.03219
-0.286458	-0.652174
-0.078125	0
7.35137	2.75328
0.177846	-0.195993
-1.21888	4.47149
12.7439	16.4794
1.33765	2.34492
1.28874	3.25203
4.5503	8.04753
3.89863	-0.113189
2.81352	7.71043
1.26321	0.848968
10.3119	11.8995
23.3803	12.5436
11.3618	21.1626
1.82482	2.10564
3.20574	0
5.32711	-0.695839
12.2591	15.5547
8.02655	3.96896
22.4308	19.0977
0.866362	-2.02297
5.03687	13.453
2.82307	7.9602
3.58915	4.8976
15.654	19.3913
3.33079	5.69106
2.85213	0
0.153414	-0.527967
3.37297	2.60163
2.36433	0.656758
24.866	13.6541
20.9502	29.6863
-0.625	-0.411585
2.98145	7.43764
-0.834604	1.33583
4.23863	1.09998
-6.53455	-7.97999
26.435	22.2844
1.33841	0
9.06504	9.88914
14.5408	17.043
20.7768	6.33171
17.5178	20.449
3.58676	11.415
-1.33257	-0.815186
0.323298	1.73804
13.6293	21.1164
0.706301	0.282594
3.3003	6.34959
15.1067	6.53587
2.03252	0.960738
2.14113	7.93213
14.6341	9.7561
3.50229	0
0.89126	0.82735
14.8025	21.4344
1.72383	8.46213
20.195	11.2248
6.87754	5.13019
-0.243267	-0.322447
13.6058	10.3827
0.725832	0.257497
1.09318	0.481716
3.98692	1.78093
4.89202	3.75581
2.94017	7.07869
0.433816	3.79787
4.89444	5.46493
-0.145833	-0.21439
-4.23399	-2.77778
2.7547	0.786815
4.59477	11.5389
-0.744411	0.171125
-4.43153	-2.37084
-3.2857	-2.92041
0.292175	0.370817
-0.0260417	0
1.6708	1.31136
-2.04014	7.4904
-0.286458	0.0191638
6.47294	6.58537
-4.77007	0.63851
14.5211	17.0263
-0.0520833	0
11.6089	10.5467
5.72154	7.81069
10.5545	9.6731
7.08587	1.86895
39.6081	38.5109
4.54522	9.0453
6.62919	9.7561
12.6829	12.2467
29.3775	16.4863
9.3534	10.3618
21.7384	18.3681
22.1373	10.652
47.331	39.8171
18.7081	16.5418
30.9096	24.9024
22.3025	8.49085
8.12627	10.9584
5.73933	9.88211
6.48247	10.8774
34.6193	21.9769
8.04942	5.96206
25.4567	17.6215
11.4844	0
8.64266	1.48429
3.42416	1.4288
3.82558	3.69512
8.9704	9.48171
2.00267	5.69657
8.44004	6.87983
29.1076	22.3097
0.00635163	6.33808
2.88516	1.52493
-0.01969	0.426829
-1.58854	-3.20799
5.45224	10.115

## Sheet: 3A
xScaled	fr_in./fr_out
0.039767	1.71694
0.0417665	1.71694
0.194608	1.71694
0.467242	1.71694
0.620861	1.71694
0.044026	1.71694
0.122434	1.71694
0.176956	1.71694
0.32603	1.71694
0.591043	1.71694
0.0578996	1.71694
0.0443475	1.71694
0.222365	1.71694
0.245458	1.71694
0.374273	1.71694
0.0406425	1.71694
0.0495626	1.71694
0.22247	1.71694
0.256095	1.71694
0.3925	1.71694
0.0609368	1.71694
0.119476	1.71694
0.106879	1.71694
0.190464	1.71694
0.81612	1.71694
0.0546711	2.46107
0.125004	2.46107
0.109089	2.46107
0.496167	2.46107
0.79146	2.46107
0.0571841	2.46107
0.0513983	2.46107
0.179968	2.46107
0.2003	2.46107
0.398244	2.46107
0.0426966	2.46107
0.0727788	2.46107
0.16846	2.46107
0.240176	2.46107
0.582606	2.46107
0.0936693	2.46107
0.242694	2.46107
0.391295	2.46107
0.921231	2.46107
0.122662	2.46107
0.0967937	2.46107
0.252064	2.46107
0.638633	2.46107
0.0624593	1.58082
0.0949088	1.58082
0.249034	1.58082
0.496293	1.58082
0.463425	1.58082
0.0521972	1.58082
0.056169	1.58082
0.182907	1.58082
0.178766	1.58082
0.570862	1.58082
0.0624462	1.58082
0.0609845	1.58082
0.206386	1.58082
0.273814	1.58082
0.799573	1.58082
0.122703	1.58082
0.115451	1.58082
0.23568	1.58082
1	1.58082
0.109626	1.58082
0.137472	1.58082
0.336946	1.58082
0.857603	1.58082
0.0559398	2.91494
0.0463869	2.91494
0.226213	2.91494
0.412012	2.91494
0.614885	2.91494
0.0655325	2.91494
0.158771	2.91494
0.198664	2.91494
0.891969	2.91494
0.0574777	2.91494
0.0729798	2.91494
0.12573	2.91494
0.355653	2.91494
0.78061	2.91494
0.0493121	2.91494
0.0702163	2.91494
0.190229	2.91494
0.195906	2.91494
0.723196	2.91494
0.0519949	2.91494
0.107637	2.91494
0.422634	2.91494
0.652433	2.91494
0.0966868	3.01274
0.173599	3.01274
0.230533	3.01274
0.476441	3.01274
0.0478082	3.01274
0.248889	3.01274
0.410504	3.01274
0.919487	3.01274
0.0532234	3.01274
0.0533551	3.01274
0.249762	3.01274
0.180548	3.01274
0.9975	3.01274
0.075529	3.01274
0.245877	3.01274
0.182441	3.01274
0.862231	3.01274
0.120961	3.01274
0.186621	3.01274
0.35542	3.01274
0.484893	3.01274
0.123618	0.956877
0.135186	0.956878
0.28862	0.956877
0.984803	0.956877
0.0576692	0.956878
0.0679159	0.956877
0.22446	0.956878
0.455739	0.956877
0.700868	0.956878
0.0447364	0.956877
0.0981882	0.956877
0.243748	0.956878
0.293986	0.956877
0.765855	0.956877
0.0467479	0.956877
0.108323	0.956877
0.110211	0.956878
0.264508	0.956877
0.816807	0.956877
0.0478416	0.956877
0.156981	0.956878
0.480551	0.956877
0.471304	0.956877
0.179337	0.352593
0.469408	0.352593
0.337957	0.352593
0.124487	0.352593
0.126862	0.352593
0.340461	0.352593
0.843731	0.352593
0.120509	0.352593
0.374304	0.352593
0.99807	0.352593
0.282578	0.352593
0.42613	0.352593
0.13275	0.352593
0.484241	0.352593
0.592505	0.352593
0.123049	0.32055
0.462441	0.32055
0.677431	0.32055
0.131598	0.32055
0.261879	0.32055
0.54916	0.32055
0.122672	0.32055
0.231199	0.32055
0.183274	0.32055
0.998582	0.32055
0.118903	0.32055
0.22807	0.32055
0.286242	0.32055
0.487674	0.32055
0.233947	0.32055
0.314882	0.32055
0.772449	0.32055
0.122085	3.51395
0.249747	3.51395
0.28616	3.51395
0.983442	3.51395
0.0384837	3.51395
0.0669406	3.51395
0.134785	3.51395
0.403094	3.51395
0.7407	3.51395
0.0624988	3.51395
0.0538958	3.51395
0.192317	3.51395
0.264505	3.51395
0.880789	3.51395
0.0614378	3.51395
0.0888858	3.51395
0.153529	3.51395
0.355611	3.51395
0.645734	3.51395
0.0620549	3.51395
0.0481271	3.51395
0.0892307	3.51395
0.18085	3.51395
0.870326	3.51395
0.90786	0.053222
0.984368	0.053222
0.625731	0.0908226
0.836565	0.0908226
0.483147	0.0908226
0.852713	0.0908226
0.459932	0.0908226
0.980243	0.0908226
0.979641	0.0908226
0.978518	0.0667286
0.930506	0.0667286
0.0567169	2.6231
0.047255	2.6231
0.101844	2.6231
0.333917	2.6231
0.973177	2.6231
0.0636952	2.6231
0.166517	2.6231
0.219605	2.6231
0.997072	2.6231
0.0466566	2.6231
0.121608	2.6231
0.22773	2.6231
0.499697	2.6231
0.979662	2.6231
0.0384903	2.6231
0.0702604	2.6231
0.0885116	2.6231
0.490094	2.6231
0.558516	2.6231
0.108619	2.6231
0.107719	2.6231
0.414043	2.6231
0.768099	2.6231
0.453367	0.0983547
0.985072	0.0983548
0.482282	0.0983547
0.994241	0.0983548
0.392596	0.0983548
0.734021	0.0983548
0.640494	0.0983548
0.0619543	3.29514
0.0887667	3.29513
0.19919	3.29514
0.408209	3.29513
0.499019	3.29514
0.0489905	3.29514
0.0881409	3.29513
0.119618	3.29514
0.207958	3.29513
0.613984	3.29514
0.118581	3.29513
0.119658	3.29514
0.452793	3.29513
0.42194	3.29514
0.0780486	3.29513
0.127359	3.29514
0.260955	3.29513
0.556256	3.29514
0.0625145	3.29514
0.0432759	3.29513
0.116296	3.29514
0.25779	3.29513
0.664551	3.29514
0.0419516	3.54487
0.0806635	3.54487
0.0862527	3.54487
0.482168	3.54487
0.996939	3.54487
0.0624962	3.54487
0.0814647	3.54487
0.192075	3.54487
0.280728	3.54487
0.379135	3.54487
0.0513925	3.54487
0.0476469	3.54487
0.249846	3.54487
0.173102	3.54487
0.867969	3.54487
0.0584271	3.54487
0.0646047	3.54487
0.138768	3.54487
0.225121	3.54487
0.692912	3.54487
0.0903244	3.54487
0.249792	3.54487
0.285324	3.54487
0.589936	3.54487
0.861721	0.0694127
0.92339	0.0694127
0.968983	0.0694127
0.999409	0.0694127
0.0609474	3.39797
0.124963	3.39797
0.223874	3.39797
0.200674	3.39797
0.937071	3.39797
0.0484389	3.39797
0.0516737	3.39797
0.103223	3.39797
0.192548	3.39797
0.667565	3.39797
0.0448117	3.39797
0.132623	3.39797
0.223413	3.39797
0.999599	3.39797
0.0489334	3.39797
0.114222	3.39797
0.23183	3.39797
0.352256	3.39797
0.834737	3.39797
0.112482	3.39797
0.135417	3.39797
0.234581	3.39797
0.406628	3.39797
0.0504728	1.64439
0.172643	1.64439
0.390023	1.64439
0.406091	1.64439
0.0619732	1.64439
0.122446	1.64439
0.249965	1.64439
0.494833	1.64439
0.349585	1.64439
0.0585152	1.64439
0.0749362	1.64439
0.242524	1.64439
0.233129	1.64439
0.694905	1.64439
0.120985	1.64439
0.0911325	1.64439
0.401476	1.64439
0.960475	1.64439
0.0618507	1.64439
0.0777152	1.64439
0.248793	1.64439
0.213524	1.64439
0.999293	1.64439
0.827413	0.0513993
0.900503	0.0513993
0.0621534	3.19465
0.063159	3.19464
0.119514	3.19465
0.479867	3.19464
0.640329	3.19465
0.054887	3.19465
0.0825922	3.19464
0.095094	3.19465
0.424735	3.19464
0.729148	3.19465
0.0542526	3.19465
0.109235	3.19464
0.180369	3.19465
0.250403	3.19464
0.905188	3.19464
0.0848224	3.19464
0.104003	3.19464
0.370143	3.19464
0.659838	3.19464
0.0453738	3.19465
0.108036	3.19464
0.0997966	3.19465
0.327272	3.19464
0.47499	3.19464
0.98687	0.046107
0.107688	2.17361
0.221897	2.17361
0.295968	2.17361
0.358193	2.17361
0.0492487	2.17361
0.0638161	2.17361
0.168248	2.17361
0.240405	2.17361
0.855535	2.17361
0.0429528	2.17361
0.0796331	2.17361
0.218309	2.17361
0.378329	2.17361
0.844425	2.17361
0.0512316	2.17361
0.231357	2.17361
0.500109	2.17361
0.624236	2.17361
0.0462558	2.17361
0.0779463	2.17361
0.115187	2.17361
0.202321	2.17361
0.959623	2.17361
0.0960122	1.63102
0.0843128	1.63102
0.485817	1.63102
0.455855	1.63102
0.0529578	1.63102
0.0726037	1.63102
0.207154	1.63102
0.402336	1.63102
0.7601	1.63102
0.0381553	1.63102
0.104859	1.63102
0.112413	1.63102
0.180003	1.63102
0.559248	1.63102
0.0997144	1.63102
0.116728	1.63102
0.20602	1.63102
0.720668	1.63102
0.050728	1.63102
0.0646572	1.63102
0.190616	1.63102
0.374545	1.63102
0.648089	1.63102
0.70197	0.067809
0.959733	0.067809
0.241924	0.205551
0.43904	0.205551
0.656887	0.205551
0.196972	0.205551
0.743811	0.205551
0.228002	0.205551
0.500073	0.205551
0.870337	0.205551
0.468944	0.205551
0.338836	0.205551
0.249648	0.205551
0.273612	0.205551
0.608517	0.205551

[truncated: 10 more sheets: 3B, 3C, 4A, 4B, 4C, 4D, 5A, 5B, 5C, 5D]
